# Supplementary material for: Differences in Physical Demands and Player’s Individual Performance Between Winning and Losing Quarters on U-18 Basketball Players During Competition
Source: J Funct Morphol Kinesiol. 2024 Oct 29;9(4):211. doi: 10.3390/jfmk9040211 (PMC11587006; doi:10.3390/jfmk9040211)
Supplement: Supplementary file 1 [file jfmk-09-00211-s001.zip]

Archive with 1 entries (1 files):
- jfmk-3274425-supplementary.xlsx
