# Supplementary material for: Differences in Physical Demands and Player’s Individual Performance Between Winning and Losing Quarters on U-18 Basketball Players During Competition
Source: J Funct Morphol Kinesiol. 2024 Oct 29;9(4):211. doi: 10.3390/jfmk9040211 (PMC11587006; doi:10.3390/jfmk9040211)
Supplement: Supplementary file 1 [file jfmk-09-00211-s001.zip › jfmk-3274425-supplementary.xlsx]

## Sheet: Constrasts
STEPS COUNT												PLAYER LOAD													DSL
Between winning or losing the game quarter
												Between winning or losing the game quarter													Between winning or losing the game quarter
	Estimate	SE	df	t	pbonferroni	ES
Lost vs Win	-8.037	1.577	210.206	-5.095	< .00001	-0.7	medium						Estimate	SE	df	t	pbonferroni	ES								Estimate	SE	df	t	pbonferroni	ES
												Lost vs Win	-0.137	0.026	209.934	-5.207	< .00001	-0.72	medium						Lost vs Win	-0.526	0.155	208.184	-3.401	0.00081	-0.47	small
Between game quarters
												Between game quarters
	Estimate	SE	df	t	pbonferroni	ES
1Q vs 2Q	5.897	1.975	207.402	2.985	0.01906	0.41	small						Estimate	SE	df	t	pbonferroni	ES
1Q vs 3Q	5.008	2.028	208.628	2.469	0.0861	0.34	small					1Q vs 2Q	0.09	0.033	207.29	2.684	0.04715	0.37	small
1Q vs 4Q	7.821	2.092	210.345	3.739	0.00143	0.52	medium					1Q vs 3Q	0.071	0.034	208.334	2.073	0.23628	0.29	small
2Q vs 3Q	-0.889	1.999	208.358	-0.444	1	-0.06	trivial					1Q vs 4Q	0.108	0.035	209.842	3.05	0.0155	0.42	small
2Q vs 4Q	1.924	2.062	210.044	0.933	1	0.13	trivial					2Q vs 3Q	-0.018	0.034	208.132	-0.548	1	-0.08	trivial
3Q vs 4Q	2.813	2.097	208.403	1.341	1	0.19	trivial					2Q vs 4Q	0.018	0.035	209.616	0.525	1	0.07	trivial
												3Q vs 4Q	0.037	0.035	208.113	1.039	1	0.14	trivial
Between game quarters and winning/losing the quarter												Between game quarters and winning/losing the quarter
	Estimate	SE	df	t	pbonferroni	ES							Estimate	SE	df	t	pbonferroni	ES
1Q Lost vs 1Q Win	NaN	NaN	NaN	NaN	NaN							1Q Lost vs 1Q Win	NaN	NaN	NaN	NaN	NaN
1Q Lost vs 2Q Lost	NaN	NaN	NaN	NaN	NaN							1Q Lost vs 2Q Lost	NaN	NaN	NaN	NaN	NaN
1Q Lost vs 3Q Lost	NaN	NaN	NaN	NaN	NaN							1Q Lost vs 3Q Lost	NaN	NaN	NaN	NaN	NaN
1Q Lost vs 4Q Lost	NaN	NaN	NaN	NaN	NaN							1Q Lost vs 4Q Lost	NaN	NaN	NaN	NaN	NaN
1Q Win vs 2Q Win	2.377	2.035	204.347	1.168	1	0.163414	trivial					1Q Win vs 2Q Win	0.023	0.035	204.252	0.659	1	0.0922215	trivial
1Q Win vs 3Q Win	2.583	2.009	205.9	1.286	1	0.179243	trivial					1Q Win vs 3Q Win	0.04	0.034	205.558	1.179	1	0.164466	trivial
1Q Win vs 4Q Win	9.643	2.725	205.955	3.539	0.01389	0.493201	small					1Q Win vs 4Q Win	0.105	0.046	205.601	2.269	0.67996	0.316484	small
2Q Lost vs 2Q Win	-11.764	2.825	204.809	-4.164	0.00129	-0.581924	medium					2Q Lost vs 2Q Win	-0.223	0.048	204.622	-4.649	0.00017	-0.65	medium
2Q Lost vs 3Q Lost	1.499	3.943	204.195	0.38	1	0.0531852	trivial					2Q Lost vs 3Q Lost	-0.041	0.067	204.135	-0.614	1	-0.0859488	trivial
2Q Lost vs 4Q Lost	-7.337	2.961	205.549	-2.477	0.39311	-0.34554	small					2Q Lost vs 4Q Lost	-0.137	0.05	205.279	-2.719	0.19892	-0.379548	small
2Q Win vs 3Q Win	0.206	2.155	205.382	0.096	1	0.0133974	trivial					2Q Win vs 3Q Win	0.017	0.037	205.148	0.477	1	0.0666062	trivial
2Q Win vs 4Q Win	7.266	2.836	205.874	2.562	0.31151	0.357115	small					2Q Win vs 4Q Win	0.082	0.048	205.541	1.708	1	0.23827	small
3Q Lost vs 4Q Lost	-8.836	3.63	204.941	-2.434	0.44202	-0.340045	small					3Q Lost vs 4Q Lost	-0.096	0.062	204.78	-1.552	1	-0.216909	small
3Q Win vs 4Q Win	7.06	2.805	205.186	2.517	0.35276	0.35143	small					3Q Win vs 4Q Win	0.065	0.048	204.91	1.36	1	0.190015	trivial
4Q Lost vs 4Q Win	2.839	2.95	204.431	0.962	1	0.134565	trivial					4Q Lost vs 4Q Win	-0.004	0.05	204.317	-0.079	1	-0.0110536	trivial
